# Supplementary material for: Infectious Diseases Fellowship Training in Caring for People Who Use Drugs: A National Assessment of an Emerging Training Need
Source: Open Forum Infect Dis. 2024 Sep 24;11(10):ofae544. doi: 10.1093/ofid/ofae544 (PMC11474980; doi:10.1093/ofid/ofae544)
Supplement: ofae544_Supplementary_Data [file ofae544_supplementary_data.zip]

Archive with 3 entries (3 files):
- Supplement 1. Survey form.docx
- Supplement 2. Focus group interview guide.docx
- Supplement 3. Codebook.docx
